# Supplementary material for: Effects of a Diet Containing Sources of Prebiotics and Probiotics and Modification of the Gut Microbiota on the Reduction of Body Fat
Source: Int J Environ Res Public Health. 2023 Jan 11;20(2):1348. doi: 10.3390/ijerph20021348 (PMC9859211; doi:10.3390/ijerph20021348)
Supplement: Supplementary file 1 [file ijerph-20-01348-s001.zip]

Archive with 1 entries (1 files):
- ijerph-2077669-supplementary.pdf
